# Supplementary material for: A sex-adjusted 7-biomarker clinical aging clock for translational preventative medicine
Source: Sci Rep. 2025 Dec 10;15:43538. doi: 10.1038/s41598-025-27478-9 (PMC12695998; doi:10.1038/s41598-025-27478-9)
Supplement: Supplementary file 2 — Supplementary Material 2 [file 41598_2025_27478_MOESM2_ESM.xlsx]

## Sheet: All174_Biomarker
Biomarker	Unit	Name
Dengue NS1 Antigen (Strip test): Dengue NS1 Antigen (Strip test)	NA	Dengue NS1 Antigen (Strip test)
Microalbumin/Creatinine Ratio (Random Urine): Microalbuminuria(Random Urine)	mg/L	Microalbuminuria(Random Urine)
Lipid and Water Soluble Antioxidant (Vital Life): Alpha-Tocopherol (Vitamin E)	umol/L	Alpha-Tocopherol (Vitamin E)
Acute Care Profile: Sodium	mmol/L	Sodium
Complete Blood Count (CBC): Tear drop cell	NA	Tear drop cell
Non Fasting Blood Glucose (Non-FBG): Non Fasting Blood Glucose	mg/dL	Non Fasting Blood Glucose
Complete Blood Count (CBC): Hemoglobin	g/dl	Hemoglobin
Liver Function Tests (LFT): ALP (Alkaline Phosphatase)	U/L	ALP (Alkaline Phosphatase)
Free Testosterones: Free Androgen Index	NA	Free Androgen Index
Complete Blood Count (CBC): Monocytes	%	Monocytes
Microalbumin/Creatinine Ratio (Random Urine): Microalbumin/Creatinine Ratio (Urine)	mg/g	Microalbumin/Creatinine Ratio (Urine)
Complete Blood Count (CBC): Lymphocyte	%	Lymphocyte
Blood Gas (Venous Blood): VBG: BE	mmol/L	BE
Lipid Profile: LDL-C/HDL-C	mg/dL	LDL-C/HDL-C
Folic Acid: Folate	ng/mL	Folate
Iron: Iron	ug/dl	Iron
Complete Blood Count (CBC): RDW	%	RDW
Complete Blood Count (CBC): MCHC	g/dL	MCHC
CEA (Carcinoembryonic Antigen): Carcinoembryonic Antigen	ng/mL	Carcinoembryonic Antigen
Zinc (Blood): Zinc (Blood)	ug/dl	Zinc (Blood)
Free Testosterones: Sex Hormone Binding Globulin	nmol/L	Sex Hormone Binding Globulin
BUN: BUN	mg/dL	BUN
%HbA1c: HbA1c	%	HbA1c
Prolactin: Prolactin	ng/mL	Prolactin
Complete Blood Count (CBC): Neutrophilic Band form	%	Neutrophilic Band form
Lipase: Lipase	U/L	Lipase
Electrolyte: Potassium	mmol/L	Potassium (blood)
Complete Blood Count (CBC): Macrocyte	NA	Macrocyte
Complete Blood Count (CBC): Absolute Basophil	10*9/L	Absolute Basophil
Complete Blood Count (CBC): Eosinophil	%	Eosinophil
Acute Care Profile: Bicarbonate	mmol/L	Bicarbonate
CA 15-3: CA 15-3	U/mL	CA 15-3
Hemoglobin Typing: Osmotic Fragility Test	NA	Osmotic Fragility Test
Magnesium: Magnesium	mg/dL	Magnesium
Lipid Profile: HDL Cholesterol	mg/dL	HDL Cholesterol
Creatine Kinase(CK): Creatine Kinase	U/L	Creatine Kinase
Urinalysis: Urine: Amorphous	NA	Amorphous
Complete Blood Count (CBC): Platelet Count	10*3/ul	Platelet Count
Complete Blood Count (CBC): Absolute Neutrophil	10*3/ul	Absolute Neutrophil
IGF-1 (Insulin Like Growth Factor): Insulin Like Growth Factor (IGF-1)	ng/mL	Insulin Like Growth Factor (IGF-1)
Blood Gas (Venous Blood): VBG: Lactate	mmol/L	Lactate
Urinalysis: Urine: Squamous Epithelial Cells	NA	Squamous Epithelial Cells
Free Testosterones: Testosterone	ng/dl	Testosterone
LH (Luteinizing Hormone): Luteinizing hormone	mIU/ml	Luteinizing hormone
AFP(Alpha-Fetoprotein): AFP (Alpha-Fetoprotein)	ng/mL	AFP (Alpha-Fetoprotein)
Complete Blood Count (CBC): Hematocrit	Vol%	Hematocrit
Cortisol: Cortisol (Random)	ug/dl	Cortisol (Random)
Complete Blood Count (CBC): WBC	10*3/ul	WBC
Vitamin B12: Vitamin B12	pg/mL	Vitamin B12
Lipid Profile: CHOL/HDL-C	NA	CHOL/HDL-C
Complete Blood Count (CBC): Poikilocytosis	NA	Poikilocytosis
Ferritin: Ferritin	ng/mL	Ferritin
Complete Blood Count (CBC): Polychromasia	NA	Polychromasia
Blood Gas (Venous Blood): VBG: pH	NA	pH
Complete Blood Count (CBC): Red Blood Cell Morphology	NA	Red Blood Cell Morphology
Lipid and Water Soluble Antioxidant (Vital Life): Retinol (Vitamin A)	umol/L	Retinol (Vitamin A)
Complete Blood Count (CBC): Absolute Eosinophil	10*9/L	Absolute Eosinophil
Hemoglobin Typing: Hemoglobin E	%	Hemoglobin E
PSA (Prostate Specific Antigen): Prostate Specific Antigen	ng/mL	Prostate Specific Antigen
Liver Function Tests (LFT): AST (Aspartate Aminotransferase)	U/L	AST (Aspartate Aminotransferase)
Complete Blood Count (CBC): Other WBC	NA	Other WBC
HBsAb (Anti-HBs): Anti-HBs	NA	Anti-HBs
Anti HCV: Anti HCV	NA	Anti HCV
Stool Exam & Occult Blood: Stool Examination: WBC	Cell/HPF	WBC (stool)
ESR: ESR	mm/h	ESR
Complete Blood Count (CBC): Atypical Lymphocyte	%	Atypical Lymphocyte
Stool Exam & Occult Blood: Stool Examination: Consistency	NA	Consistency (stool)
Urinalysis: Urine: pH	NA	pH
DHEA-S: DHEA Sulphate	ug/dl	DHEA Sulphate
Free Testosterones: Testosterone Free	pg/mL	Testosterone Free
Insulin: Insulin Random	uU/ml	Insulin Random
Urinalysis: Urine: Urobilinogen	NA	Urobilinogen
Lactate Dehydrogenase (LDH): Lactate Dehydrogenase	U/L	Lactate Dehydrogenase
Free Thyroxine (Free T4): Free Thyroxine (Free T4)	ng/dl	Free Thyroxine (Free T4)
Amylase: Amylase	U/L	Amylase
Microalbumin/Creatinine Ratio (Random Urine): Creatinine (Random Urine)	mg/dL	Creatinine (urine)
Complete Blood Count (CBC): Absolute Neutrophil	10*9/L	Absolute Neutrophil
HBsAb (Anti-HBs): HBsAB Interpretation	NA	HBsAB Interpretation
Complete Blood Count (CBC): Neutrophil	%	Neutrophil
Acute Care Profile: Chloride	mmol/L	Chloride
Hemoglobin Typing: Hemoglobin F	%	Hemoglobin F
hr HPV and 16/18 Screening (Female): HPV 18	NA	HPV 18
Complete Blood Count (CBC): Absolute Lymphocyte	10*9/L	Absolute Lymphocyte
HBsAg: HBsAg	NA	HBsAg
Liver Function Tests (LFT): Bilirubin Conjugated (direct)	mg/dL	Bilirubin Conjugated (direct)
25-OH Vitamin D3/D2 by LC-MS/MS: 25-OH Vitamin D3	ng/mL	25-OH Vitamin D3
Hemoglobin Typing: Hemoglobin A	%	Hemoglobin A
C-Reactive Protein(CRP): C Reactive Protein	mg/dL	C Reactive Protein
Liver Function Tests (LFT): Total Protein	g/dl	Total Protein
Urinalysis: Urine: Sugar	NA	Sugar (urine)
Hemoglobin Typing: Hemoglobin A2	%	Hemoglobin A2
Blood Gas (Venous Blood): VBG: pCO2	mmHg	pCO2
Liver Function Tests (LFT): Globulin	g/dl	Globulin
Lipid Profile: Triglycerides	mg/dL	Triglycerides
Complete Blood Count (CBC): Basophil	%	Basophil
CA 19-9: CA 19-9	U/mL	CA 19-9
hr HPV and 16/18 Screening (Female): HPV 16	NA	HPV 16
Potassium: Potassium	mmol/L	Potassium (plasma)
Follicle Stimulating Hormone (FSH): Follicle Stimulating Hormone	mIU/ml	Follicle Stimulating Hormone
TSH (Thyroid Stimulating Hormone): Thyroid Stimulating Hormone	uU/ml	Thyroid Stimulating Hormone
Phosphate: Phosphate	mg/dL	Phosphate
Blood Gas (Venous Blood): VBG: pO2	mmHg	pO2
Liver Function Tests (LFT): Albumin (Blood)	g/dL	Albumin (Blood)
Complete Blood Count (CBC): MCV	fL	MCV
Estradiol (E2): Estradiol (E2)	pg/mL	Estradiol (E2)
Anti-TG (Anti Thyroglobulin): Thyroglobulin Antibody	IU/mL	Thyroglobulin Antibody
Complete Blood Count (CBC): Target cells	NA	Target cells
Complete Blood Count (CBC): Microcyte	NA	Microcyte
Complete Blood Count (CBC): RBC	10*6/ul	RBC
Liver Function Tests (LFT): Gamma Glutamyltransferase	U/L	Gamma Glutamyltransferase
Free Triiodothyronine (Free T3): Free Triiodothyronine (Free T3)	pg/mL	Free Triiodothyronine (Free T3)
Lipid Profile: Cholesterol	mg/dL	Cholesterol
Progesterone: Progesterone	ng/mL	Progesterone
Urinalysis: Colour	NA	Color (urine)
Blood Gas (Venous Blood): VBG: HCO3	mmol/L	HCO3
Free Testosterones: % Free Testosterone	%	% Free Testosterone
Complete Blood Count (CBC): Ovalocyte	NA	Ovalocyte
Lipid Profile: LDL Cholesterol	mg/dL	LDL Cholesterol
Complete Blood Count (CBC): Fragmented cells	NA	Fragmented cells
Liver Function Tests (LFT): Total Bilirubin	mg/dL	Total Bilirubin
Urinalysis: Urine: Ketone	NA	Ketone
Stool Exam & Occult Blood: Occult Blood (Stool)	NA	Occult Blood (Stool)
Calcium: Calcium	mg/dL	Calcium
Blood Gas (Venous Blood): VBG: Glucose	mg/dL	Glucose
Urinalysis: Specific Gravity	NA	Specific Gravity
Blood Gas (Venous Blood): VBG: iCa	mmol/L	iCa
Prothrombin Time (PT): Prothrombin Time	second	Prothrombin Time
Complete Blood Count (CBC): NRBC	/100 WBC	NRBC
Complete Blood Count (CBC): Hypochromia	NA	Hypochromia
Blood Gas (Venous Blood): VBG: Hct	Vol%	Hct
Urinalysis: Turbidity	NA	Turbidity
Complete Blood Count (CBC): MCH	pg	MCH
FBG (Glucose Fasting): FBG (Glucose Fasting)	mg/dL	FBG (Glucose Fasting)
Protein/Creatinine Ratio (Random Urine): Protein Urine	mg/dL	Protein Urine
Urinalysis: Urine: Protein	NA	Protein
Stool Exam & Occult Blood: Stool Examination: Color	NA	Color (stool)
CA 125: CA 125	U/mL	CA 125
Uric Acid: Uric Acid	mg/dL	Uric Acid
Complete Blood Count (CBC): Anisocytosis	NA	Anisocytosis
Acute Care Profile: Anion gap	mmol/L	Anion gap
Blood Gas (Venous Blood): VBG: TCO2	mmol/L	TCO2
Blood Gas (Venous Blood): VBG: K+	mmol/L	K+
Blood Gas (Venous Blood): VBG: Na+	mmol/L	Na+
Urinalysis: Urine: Nitrite	NA	Nitrite
Stool Exam & Occult Blood: Stool Examination: RBC	NA	RBC (stool)
Influenza A/B Screen (Fluorescence Immunoassay): Influenza A	NA	Influenza A
Urinalysis: Urine: Leukocytes	NA	Leukocytes
Urinalysis: Urine: RBC	NA	RBC (urine)
Protein/Creatinine Ratio (Random Urine): Protein Creatinine Ratio	NA	Protein Creatinine Ratio
Influenza A/B Screen (Fluorescence Immunoassay): Influenza B	NA	Influenza B
Stool Exam & Occult Blood: Stool Examination: Ova and Parasites by Trichrome stain	NA	Ova and Parasites by Trichrome stain
25-OH Vitamin D3/D2 by LC-MS/MS: 25-OH Vitamin D2	ng/mL	25-OH Vitamin D2
Urinalysis: Urine: Blood	NA	Blood (urine)
Creatinine and eGFR (Blood): Creatinine	mg/dL	Creatinine (blood)
Anti HCV: Anti HCV Numeric	NA	Anti HCV Numeric
Lipid and Water Soluble Antioxidant (Vital Life): Vitamin C	umol/L	Vitamin C
Lipid and Water Soluble Antioxidant (Vital Life): Beta-Carotene	umol/L	Beta-Carotene
Lipid and Water Soluble Antioxidant (Vital Life): Alpha-Carotene	umol/L	Alpha-Carotene
Urinalysis: Urine: Bilirubin	NA	Bilirubin (urine)
Blood Group ABO and Rh (Included in Crossmatch order): Blood Group	NA	Blood Group
VDRL: VDRL	NA	VDRL
Testosterone: Testosterone Total	ng/mL	Testosterone Total
Urinalysis: Urine: Mucous	NA	Mucous (urine)
Urinalysis: Urine: Bacteria	NA	Bacteria
HBsAg: HBsAg Value	S/CO Ratio	HBsAg Value
Lipid and Water Soluble Antioxidant (Vital Life): Gamma-Tocopherol	umol/L	Gamma-Tocopherol
Creatinine and eGFR (Blood): eGFR for Non African-American	mL/min/1.73m2	eGFR (blood)
Blood Gas (Venous Blood): VBG: SO2	%	SO2
25-OH Vitamin D, Total: 25-OH Vitamin D, Total	ng/mL	25-OH Vitamin D, Total
Lipid and Water Soluble Antioxidant (Vital Life): Lycopene	umol/L	Lycopene
POCT Glucose: POCT Glucose	mg/dL	POCT Glucose
Lipid and Water Soluble Antioxidant (Vital Life): Coenzyme Q 10	umol/L	Coenzyme Q 10
Liver Function Tests (LFT): ALT (Alanine Aminotransferase)	U/L	ALT (Alanine Aminotransferase)
Creatinine & eGFR (MDRD equation): MDRD: eGFR if African American or African	mL/min/1.73m2	eGFR (formula)

## Sheet: Figure3f
ICD	statistic	pvalue	FDR_bh	Bonferroni	delta	Name
N18	2607459	4.43554e-45	6.65331e-44	1.33066e-43	6.60912	Chronic kidney disease
E11	12506526	1.38277e-174	4.1483e-173	4.1483e-173	6.04691	Type 2 diabetes
C18	2427546	3.76433e-18	2.2586e-17	1.1293e-16	5.84567	Malignant neoplasm of colon
I25	5942990	4.39892e-38	4.39892e-37	1.31967e-36	4.15353	Ischaemic heart disease
Z21	3848960	1.14835e-24	8.61264e-24	3.44506e-23	3.11998	Asymptomatic human immunodeficiency virus (HIV)
M13	1986970	1.38503e-07	4.61676e-07	4.15508e-06	2.43272	Other arthritis
A09	2382440	1.27444e-06	3.82331e-06	3.82331e-05	2.0081	Other gastroenteritis and colitis
M17	2446180	3.20134e-05	7.3877e-05	0.000960401	1.46824	Gonarthrosis
N20	2538116	5.97787e-05	0.000128097	0.00179336	1.44069	Calculus of kidney
R10	1811508	0.0130941	0.0218235	0.392824	1.41643	Acute abdome
L30	2216235	0.000381379	0.000715085	0.0114414	1.30766	Other dermatitis
C50	6008765	1.79532e-06	4.89632e-06	5.38595e-05	1.3073	Malignant neoplasm of breast
K29	3599606	0.00184442	0.00325486	0.0553326	0.919728	Gastritis and duodenitis
Z22	2945158	0.119098	0.148873	1	0.703677	Carrier of infectious disease
K58	1870487	0.0267727	0.0422726	0.80318	0.677531	Irritable bowel syndrome
M79	3640335	0.046964	0.0670914	1	0.58455	Other soft tissue disorders
K21	1980405	0.112498	0.146737	1	0.488656	Gasto-oesophageal reflux disease
K30	2304425	0.0788032	0.107459	1	0.475617	Functional dyspepsia
J30	2559981	0.43023	0.445066	1	0.348683	Vasomotor and allergic rhinitis
R91	3468756	0.20948	0.251376	1	0.323583	Abnormal findings on diagnostic imaging of lung
K76	3290265	0.24954	0.277267	1	0.285987	Other diseases of liver
E78	21192455	0.30029	0.321739	1	0.0436139	Pure hypercholesterolaemia
R42	1885337	0.4795	0.4795	1	-0.190837	Dizziness
I10	13657906	0.000208753	0.000417506	0.00626259	-0.310981	Essential hypertension
G44	3055730	0.222511	0.256743	1	-0.329534	Cluster headache
D64	3274302	0.041449	0.0621736	1	-0.896446	Other anaemias
K07	2038159	4.19299e-08	1.57237e-07	1.2579e-06	-1.45985	Dentofacial anomalies
N80	1737946	5.40917e-06	1.35229e-05	0.000162275	-1.48584	Endometriosis
G43	2670672	3.89279e-08	1.57237e-07	1.16784e-06	-1.55759	Migraine
D56	1271548	6.30902e-12	3.15451e-11	1.89271e-10	-2.73186	Thalassaemia

## Sheet: Figure4d
ICD	MannWhitneyU_statistic	pvalue	FDR_bh	Bonferroni	Median_Age_Acceleration	Name
A09	2540091	3.70693e-13	2.22416e-12	1.11208e-11	2.75335	Other gastroenteritis and colitis
C18	2236221	2.07004e-08	6.21011e-08	6.21011e-07	2.64832	Malignant neoplasm of colon
C50	5967591	1.10376e-05	2.36521e-05	0.000331129	1.32498	Malignant neoplasm of breast
D56	1329118	3.9422e-09	1.47832e-08	1.18266e-07	-1.63983	Thalassaemia
D64	3213011	0.00575429	0.00822042	0.172629	-0.56493	Other anaemias
E11	13811276	3.66611100744873e-309	1.09983e-307	1.09983e-307	7.92871	Type 2 diabetes
E78	22414845	3.2913e-05	6.17119e-05	0.00098739	0.739864	Pure hypercholesterolaemia
G43	2941217	0.0329969	0.0412461	0.989907	-0.404211	Migraine
G44	3210150	0.492323	0.5093	1	0.518935	Cluster headache
I10	14947618	0.00113569	0.0017932	0.0340708	0.829228	Essential hypertension
I25	6382935	2.98187e-67	2.98187e-66	8.94562e-66	4.82953	Ischaemic heart disease
J30	2668422	0.0215427	0.0280992	0.646281	0.748131	Vasomotor and allergic rhinitis
K07	2290485	0.0558265	0.0669918	1	-0.159884	Dentofacial anomalies
K21	1984347	0.0988165	0.114019	1	0.754957	Gasto-oesophageal reflux disease
K29	3693810	2.20394e-05	4.40788e-05	0.000661182	1.2436	Gastritis and duodenitis
K30	2502455	2.43486e-06	5.61891e-06	7.30459e-05	1.63603	Functional dyspepsia
K58	1888027	0.0120962	0.0164948	0.362885	1.30619	Irritable bowel syndrome
K76	3246231	0.540847	0.540847	1	0.00408687	Other diseases of liver
L30	2202616	0.000840066	0.00140011	0.025202	0.842619	Other dermatitis
M13	2011164	1.34072e-08	4.46906e-08	4.02216e-07	2.04171	Other arthritis
M17	2577690	8.79174e-10	3.76789e-09	2.63752e-08	2.74598	Gonarthrosis
M79	3937158	4.43135e-08	1.20855e-07	1.3294e-06	1.71057	Other soft tissue disorders
N18	2812240	1.34693e-68	2.02039e-67	4.04078e-67	9.503	Chronic kidney disease
N20	2628959	9.0186e-08	2.25465e-07	2.70558e-06	1.97297	Calculus of kidney
N80	1634302	7.50642e-10	3.75321e-09	2.25193e-08	-2.04659	Endometriosis
R10	1870824	0.000467268	0.000824591	0.014018	1.66182	Acute abdome
R42	2122354	0.00217406	0.00326109	0.0652217	1.32261	Dizziness
R91	3491719	0.126224	0.140248	1	0.617722	Abnormal findings on diagnostic imaging of lung
Z21	4026601	8.39535e-36	6.29651e-35	2.5186e-34	3.74847	Asymptomatic human immunodeficiency virus (HIV)
Z22	2772729	0.486673	0.5093	1	0.140554	Carrier of infectious disease

## Sheet: Figure5b_health
ANOVA
	Source	SS	DF	MS	F	p-unc	np2
	health	86839.1	4	21709.8	422.914	0	0.0438359
	Within	1.89416e+06	36899	51.3338
Group	N	Mean_Age_Acceleration	Median_Age_Acceleration	P_value	P_adj	Significance
Excellent	3638	-0.919401	-1.21927	8.7088e-23	4.3544e-22	***
Very good	9965	-0.0285488	-0.466198	0.00409719	0.020486	*
Good	14659	1.67244	1.18996	8.24141e-133	4.12071e-132	***
Fair	7313	3.41812	3.07602	2.82409e-259	1.41204e-258	***
Poor	1329	4.87762	5.2204	3.20743e-81	1.60371e-80	***

## Sheet: Figure5d_crp
ANOVA
	Source	SS	DF	MS	F	p-unc	np2
	crp_cat	179643	4	44910.7	927.9	0	0.0974107
	Within	1.66454e+06	34391	48.4004
Group	N	Mean_Age_Acceleration	Median_Age_Acceleration	P_value	P_adj	Significance
Q1	7380	-2.04086	-2.63195	5.98395e-183	2.99197e-182	***
Q2	6359	-0.266015	-0.68862	2.63173e-08	1.31586e-07	***
Q3	6852	0.717615	0.369441	6.70598e-11	3.35299e-10	***
Q4	6781	2.41959	2.2435	8.54496e-158	4.27248e-157	***
Q5	7024	4.52153	4.52022	0	0	***

## Sheet: Figure5e_education
ANOVA
	Source	SS	DF	MS	F	p-unc	np2
	edu	24167	3	8055.67	150.654	3.89876e-97	0.0102534
	Within	2.3328e+06	43627	53.4714
Group	N	Mean_Age_Acceleration	Median_Age_Acceleration	P_value	P_adj	Significance
no high school	11639	1.64708	1.27279	2.8761e-101	1.15044e-100	***
high school	10020	1.43377	0.948801	1.74783e-65	6.99134e-65	***
some college	12485	1.60802	1.11341	1.84152e-98	7.36609e-98	***
bachelor or higher	9487	-0.223787	-0.794466	1.75023e-10	7.00092e-10	***

## Sheet: Figure5f_ethnicity
ANOVA
	Source	SS	DF	MS	F	p-unc	np2
	ethnicity	126901	3	42300.2	827.41	0	0.0537754
	Within	2.23293e+06	43677	51.1236
Group	N	Mean_Age_Acceleration	Median_Age_Acceleration	P_value	P_adj	Significance
non-Hispanic white	18723	-0.198171	-0.541329	1.25906e-10	5.03626e-10	***
non-Hispanic black	8827	4.38848	4.4137	0	0	***
Mexican American	11999	0.984158	0.566435	2.23118e-40	8.92473e-40	***
Other	4132	1.12897	0.459678	4.50926e-16	1.8037e-15	***

## Sheet: Figure5g_HR
	coef	exp(coef)	se(coef)	coef lower 95%	coef upper 95%	exp(coef) lower 95%	exp(coef) upper 95%	z	p	-log2(p)
BIH_advance	0.0116529	1.01172	0.00348521	0.00482201	0.0184838	1.00483	1.01866	3.34353	0.000827207	10.2395
	coef	exp(coef)	se(coef)	coef lower 95%	coef upper 95%	exp(coef) lower 95%	exp(coef) upper 95%	z	p	-log2(p)
BIH_advance	0.0237642	1.02405	0.00303107	0.0178234	0.0297049	1.01798	1.03015	7.84019	4.49852e-15	47.6595
age	0.0857562	1.08954	0.0020851	0.0816694	0.0898429	1.0851	1.094	41.1281	0	inf
	coef	exp(coef)	se(coef)	coef lower 95%	coef upper 95%	exp(coef) lower 95%	exp(coef) upper 95%	z	p	-log2(p)
BIH_advance	0.0350778	1.0357	0.00311268	0.0289771	0.0411785	1.0294	1.04204	11.2693	1.85987e-29	95.4407
age	0.0864168	1.09026	0.00210136	0.0822982	0.0905353	1.08578	1.09476	41.1243	0	inf
gender	-0.687551	0.502806	0.0519009	-0.789275	-0.585827	0.454174	0.556645	-13.2474	4.67189e-40	130.653
	coef	exp(coef)	se(coef)	coef lower 95%	coef upper 95%	exp(coef) lower 95%	exp(coef) upper 95%	z	p	-log2(p)
BIH_advance	0.0360224	1.03668	0.00330799	0.0295389	0.042506	1.02998	1.04342	10.8895	1.29331e-27	89.321
age	0.0852916	1.08903	0.00213275	0.0811115	0.0894718	1.08449	1.0936	39.9913	0	inf
gender	-0.675784	0.508757	0.0532477	-0.780148	-0.571421	0.458338	0.564723	-12.6913	6.6052e-37	120.188
bmi	-0.010975	0.989085	0.00457749	-0.0199467	-0.00200327	0.980251	0.997999	-2.3976	0.016503	5.92113

## Sheet: Figure6b_UKB_ICD
ICD	statistic	pvalue	FDR_bh	Bonferroni	stars
N18	9.06887e+07	0	0	0	***
E11	3.86585e+08	0	0	0	***
I25	321397859	0.00510173	0.00588661	0.153052	ns
Z21	2179852	0.0975237	0.0978784	1	ns
A09	14934995	5.85957e-09	9.76595e-09	1.75787e-07	***
M17	2.44575e+08	1.55366e-06	2.33049e-06	4.66098e-05	***
C18	145146369	0.0978784	0.0978784	1	ns
M13	1.30701e+08	6.06737e-58	1.51684e-57	1.82021e-56	***
N20	7.74397e+07	7.28771e-05	9.50571e-05	0.00218631	**
M79	258201319	2.095e-163	1.0475e-162	6.28501e-162	***
R10	1320808703	7.41877e-176	5.56408e-175	2.22563e-174	***
K30	182910458	1.41922e-45	2.83843e-45	4.25765e-44	***
C50	483880810	0	0	0	***
R42	2.88171e+08	1.45986e-28	2.73724e-28	4.37958e-27	***
K58	1.73908e+08	3.88135e-143	1.45551e-142	1.1644e-141	***
K29	421029887	4.28283e-51	9.88345e-51	1.28485e-49	***
L30	4.84361e+07	0.000104942	0.000131177	0.00314826	**
I10	2.21176e+09	7.15416e-153	3.06607e-152	2.14625e-151	***
K21	4.49199e+08	8.08543e-71	2.42563e-70	2.42563e-69	***
J30	55651166	0.0906904	0.0971683	1	ns
E78	9.06171e+08	3.13503e-126	1.04501e-125	9.4051e-125	***
R91	160099102	3.76873e-06	5.3839e-06	0.000113062	***
G44	9096897	0.000109714	0.000131657	0.00329143	**
Z22	7.85169e+07	2.41051e-08	3.80607e-08	7.23153e-07	***
K76	3.37192e+07	3.84552e-18	6.78621e-18	1.15365e-16	***
K07	10665056	4.00908e-06	5.46693e-06	0.000120272	***
G43	8.39929e+07	3.80532e-48	8.15425e-48	1.1416e-46	***
D64	1.49837e+08	6.62916e-68	1.80795e-67	1.98875e-66	***
D56	5236699	0.0119593	0.0132881	0.358779	ns
N80	1.02426e+08	2.59815e-175	1.55889e-174	7.79445e-174	***

## Sheet: Figure6c
Years Relative to Diagnosis	pvalue	Bonferroni	Significant
<=-5	0	0	***
-4	4.90779e-162	5.39857e-161	***
-3	6.35123e-166	6.98636e-165	***
-2	3.79854e-175	4.1784e-174	***
-1	5.77727e-178	6.35499e-177	***
0	0	0	***
1	3.19763e-193	3.51739e-192	***
2	3.74155e-210	4.11571e-209	***
3	1.40439e-160	1.54483e-159	***
4	1.61684e-158	1.77852e-157	***
>=5	0	0	***

[truncated: 5 more sheets: Figure6d, Figure 6e, Figure 6g, Figure S4, Figure S4b]
